# Supplementary material for: Targeted Metabolomics Analysis of Bile Acids in Patients with Idiosyncratic Drug-Induced Liver Injury
Source: Metabolites. 2021 Dec 8;11(12):852. doi: 10.3390/metabo11120852 (PMC8706581; doi:10.3390/metabo11120852)
Supplement: Supplementary file 1 [file metabolites-11-00852-s001.zip]

Archive with 5 entries (5 files):
- Figure S1.tif
- Figure S2.tif
- Figure S3.tif
- Figure S4.tif
- SU Tables-revised.pdf
